# Supplementary material for: A Glow before Darkness: Toxicity of Glitter Particles to Marine Invertebrates
Source: Toxics. 2023 Jul 16;11(7):617. doi: 10.3390/toxics11070617 (PMC10385617; doi:10.3390/toxics11070617)
Supplement: Supplementary file 1 [file toxics-11-00617-s001.zip]

Archive with 1 entries (1 files):
- toxics-2497189-supplementary.pdf
